# Supplementary material for: Epidemiological and Clinical Features of SARS-CoV-2 Variants Circulating between April–December 2021 in Italy
Source: Viruses. 2022 Nov 12;14(11):2508. doi: 10.3390/v14112508 (PMC9699621; doi:10.3390/v14112508)
Supplement: Supplementary file 1 [file viruses-14-02508-s001.zip]

Archive with 3 entries (3 files):
- Supplementary Information.pdf
- Supplementary Table S1.pdf
- Supplementary Table S2.pdf
